# Supplementary material for: Combining SiRPα decoy–coengineered T cells and antibodies augments macrophage-mediated phagocytosis of tumor cells
Source: J Clin Invest. 2024 Apr 23;134(11):e161660. doi: 10.1172/JCI161660 (PMC11142748; doi:10.1172/JCI161660)
Supplement: Supporting data values [file jci-134-161660-s063.xlsx]

## Sheet: 1E
CD8			N = Naïve	CM = Central memory		EM = Effector memory		E = Effector
ANOVA results
Table Analyzed	CD8 N
Data sets analyzed	A-D
ANOVA summary
F	0.1616
P value	0.9192
P value summary	ns
Significant diff. among means (P < 0.05)?	No
R squared	0.05712
Brown-Forsythe test
F (DFn, DFd)	0.01302 (3, 8)
P value	0.9978
P value summary	ns
Are SDs significantly different (P < 0.05)?	No
Bartlett's test
Bartlett's statistic (corrected)
P value
P value summary
Are SDs significantly different (P < 0.05)?
ANOVA table	SS	DF	MS	F (DFn, DFd)	P value
Treatment (between columns)	161.6	3	53.87	F (3, 8) = 0.1616	P=0.9192
Residual (within columns)	2668	8	333.4
Total	2829	11
Data summary
Number of treatments (columns)	4
Number of values (total)	12
Multiple Comparisons
Number of families	1
Number of comparisons per family	6
Alpha	0.05
Tukey's multiple comparisons test	Mean Diff.	95.00% CI of diff.	Below threshold?	Summary	Adjusted P Value
NT vs. WT NY TCR	9.867	-37.88 to 57.61	No	ns	0.9085	A-B
NT vs. A97L NY TCR	5.167	-42.58 to 52.91	No	ns	0.9847	A-C
NT vs. Melan-A TCR	7.633	-40.11 to 55.38	No	ns	0.9539	A-D
WT NY TCR vs. A97L NY TCR	-4.7	-52.45 to 43.05	No	ns	0.9883	B-C
WT NY TCR vs. Melan-A TCR	-2.233	-49.98 to 45.51	No	ns	0.9987	B-D
A97L NY TCR vs. Melan-A TCR	2.467	-45.28 to 50.21	No	ns	0.9983	C-D
Test details	Mean 1	Mean 2	Mean Diff.	SE of diff.	n1	n2	q	DF
NT vs. WT NY TCR	51.37	41.5	9.867	14.91	3	3	0.9359	8
NT vs. A97L NY TCR	51.37	46.2	5.167	14.91	3	3	0.4901	8
NT vs. Melan-A TCR	51.37	43.73	7.633	14.91	3	3	0.724	8
WT NY TCR vs. A97L NY TCR	41.5	46.2	-4.7	14.91	3	3	0.4458	8
WT NY TCR vs. Melan-A TCR	41.5	43.73	-2.233	14.91	3	3	0.2118	8
A97L NY TCR vs. Melan-A TCR	46.2	43.73	2.467	14.91	3	3	0.234	8
ANOVA results
Table Analyzed	CD8 CM
Data sets analyzed	A-D
ANOVA summary
F	0.3485
P value	0.7915
P value summary	ns
Significant diff. among means (P < 0.05)?	No
R squared	0.1156
Brown-Forsythe test
F (DFn, DFd)	0.04016 (3, 8)
P value	0.9885
P value summary	ns
Are SDs significantly different (P < 0.05)?	No
Bartlett's test
Bartlett's statistic (corrected)
P value
P value summary
Are SDs significantly different (P < 0.05)?
ANOVA table	SS	DF	MS	F (DFn, DFd)	P value
Treatment (between columns)	0.5861	3	0.1954	F (3, 8) = 0.3485	P=0.7915
Residual (within columns)	4.485	8	0.5606
Total	5.071	11
Data summary
Number of treatments (columns)	4
Number of values (total)	12
Multiple Comparisons
Number of families	1
Number of comparisons per family	6
Alpha	0.05
Tukey's multiple comparisons test	Mean Diff.	95.00% CI of diff.	Below threshold?	Summary	Adjusted P Value
NT vs. WT NY TCR	-0.36	-2.318 to 1.598	No	ns	0.9327	A-B
NT vs. A97L NY TCR	-0.5133	-2.471 to 1.444	No	ns	0.8345	A-C
NT vs. Melan-A TCR	-0.01667	-1.974 to 1.941	No	ns	>0.9999	A-D
WT NY TCR vs. A97L NY TCR	-0.1533	-2.111 to 1.804	No	ns	0.994	B-C
WT NY TCR vs. Melan-A TCR	0.3433	-1.614 to 2.301	No	ns	0.9407	B-D
A97L NY TCR vs. Melan-A TCR	0.4967	-1.461 to 2.454	No	ns	0.8471	C-D
Test details	Mean 1	Mean 2	Mean Diff.	SE of diff.	n1	n2	q	DF
NT vs. WT NY TCR	1.4	1.76	-0.36	0.6114	3	3	0.8328	8
NT vs. A97L NY TCR	1.4	1.913	-0.5133	0.6114	3	3	1.187	8
NT vs. Melan-A TCR	1.4	1.417	-0.01667	0.6114	3	3	0.03855	8
WT NY TCR vs. A97L NY TCR	1.76	1.913	-0.1533	0.6114	3	3	0.3547	8
WT NY TCR vs. Melan-A TCR	1.76	1.417	0.3433	0.6114	3	3	0.7942	8
A97L NY TCR vs. Melan-A TCR	1.913	1.417	0.4967	0.6114	3	3	1.149	8
ANOVA results
Table Analyzed	CD8 EM
Data sets analyzed	A-D
ANOVA summary
F	0.139
P value	0.9339
P value summary	ns
Significant diff. among means (P < 0.05)?	No
R squared	0.04954
Brown-Forsythe test
F (DFn, DFd)	0.05863 (3, 8)
P value	0.9801
P value summary	ns
Are SDs significantly different (P < 0.05)?	No
Bartlett's test
Bartlett's statistic (corrected)
P value
P value summary
Are SDs significantly different (P < 0.05)?
ANOVA table	SS	DF	MS	F (DFn, DFd)	P value
Treatment (between columns)	53.45	3	17.82	F (3, 8) = 0.1390	P=0.9339
Residual (within columns)	1026	8	128.2
Total	1079	11
Data summary
Number of treatments (columns)	4
Number of values (total)	12
Multiple Comparisons
Number of families	1
Number of comparisons per family	6
Alpha	0.05
Tukey's multiple comparisons test	Mean Diff.	95.00% CI of diff.	Below threshold?	Summary	Adjusted P Value
NT vs. WT NY TCR	-5.123	-34.73 to 24.48	No	ns	0.9428	A-B
NT vs. A97L NY TCR	-5.207	-34.81 to 24.40	No	ns	0.9403	A-C
NT vs. Melan-A TCR	-3.643	-33.25 to 25.96	No	ns	0.9778	A-D
WT NY TCR vs. A97L NY TCR	-0.08333	-29.69 to 29.52	No	ns	>0.9999	B-C
WT NY TCR vs. Melan-A TCR	1.48	-28.12 to 31.08	No	ns	0.9984	B-D
A97L NY TCR vs. Melan-A TCR	1.563	-28.04 to 31.17	No	ns	0.9981	C-D
Test details	Mean 1	Mean 2	Mean Diff.	SE of diff.	n1	n2	q	DF
NT vs. WT NY TCR	9.323	14.45	-5.123	9.245	3	3	0.7837	8
NT vs. A97L NY TCR	9.323	14.53	-5.207	9.245	3	3	0.7965	8
NT vs. Melan-A TCR	9.323	12.97	-3.643	9.245	3	3	0.5573	8
WT NY TCR vs. A97L NY TCR	14.45	14.53	-0.08333	9.245	3	3	0.01275	8
WT NY TCR vs. Melan-A TCR	14.45	12.97	1.48	9.245	3	3	0.2264	8
A97L NY TCR vs. Melan-A TCR	14.53	12.97	1.563	9.245	3	3	0.2392	8
ANOVA results
Table Analyzed	CD8 E
Data sets analyzed	A-D
ANOVA summary
F	0.4054
P value	0.7533
P value summary	ns
Significant diff. among means (P < 0.05)?	No
R squared	0.132
Brown-Forsythe test
F (DFn, DFd)	0.1960 (3, 8)
P value	0.8962
P value summary	ns
Are SDs significantly different (P < 0.05)?	No
Bartlett's test
Bartlett's statistic (corrected)
P value
P value summary
Are SDs significantly different (P < 0.05)?
ANOVA table	SS	DF	MS	F (DFn, DFd)	P value
Treatment (between columns)	60.92	3	20.31	F (3, 8) = 0.4054	P=0.7533
Residual (within columns)	400.7	8	50.09
Total	461.6	11
Data summary
Number of treatments (columns)	4
Number of values (total)	12
Multiple Comparisons
Number of families	1
Number of comparisons per family	6
Alpha	0.05
Tukey's multiple comparisons test	Mean Diff.	95.00% CI of diff.	Below threshold?	Summary	Adjusted P Value
NT vs. WT NY TCR	-4.433	-22.94 to 14.07	No	ns	0.867	A-B
NT vs. A97L NY TCR	0.5	-18.01 to 19.01	No	ns	0.9997	A-C
NT vs. Melan-A TCR	-4.033	-22.54 to 14.47	No	ns	0.8951	A-D
WT NY TCR vs. A97L NY TCR	4.933	-13.57 to 23.44	No	ns	0.8279	B-C
WT NY TCR vs. Melan-A TCR	0.4	-18.11 to 18.91	No	ns	0.9999	B-D
A97L NY TCR vs. Melan-A TCR	-4.533	-23.04 to 13.97	No	ns	0.8595	C-D
Test details	Mean 1	Mean 2	Mean Diff.	SE of diff.	n1	n2	q	DF
NT vs. WT NY TCR	37.87	42.3	-4.433	5.779	3	3	1.085	8
NT vs. A97L NY TCR	37.87	37.37	0.5	5.779	3	3	0.1224	8
NT vs. Melan-A TCR	37.87	41.9	-4.033	5.779	3	3	0.9871	8
WT NY TCR vs. A97L NY TCR	42.3	37.37	4.933	5.779	3	3	1.207	8
WT NY TCR vs. Melan-A TCR	42.3	41.9	0.4	5.779	3	3	0.09789	8
A97L NY TCR vs. Melan-A TCR	37.37	41.9	-4.533	5.779	3	3	1.109	8
CD4
ANOVA results
Table Analyzed	CD4 N
Data sets analyzed	A-D
ANOVA summary
F	0.07488
P value	0.9718
P value summary	ns
Significant diff. among means (P < 0.05)?	No
R squared	0.02731
Brown-Forsythe test
F (DFn, DFd)	0.01550 (3, 8)
P value	0.9971
P value summary	ns
Are SDs significantly different (P < 0.05)?	No
Bartlett's test
Bartlett's statistic (corrected)
P value
P value summary
Are SDs significantly different (P < 0.05)?
ANOVA table	SS	DF	MS	F (DFn, DFd)	P value
Treatment (between columns)	24.12	3	8.039	F (3, 8) = 0.07488	P=0.9718
Residual (within columns)	858.9	8	107.4
Total	883	11
Data summary
Number of treatments (columns)	4
Number of values (total)	12
Multiple Comparisons
Number of families	1
Number of comparisons per family	6
Alpha	0.05
Tukey's multiple comparisons test	Mean Diff.	95.00% CI of diff.	Below threshold?	Summary	Adjusted P Value
NT vs. WT NY TCR	3.733	-23.36 to 30.83	No	ns	0.9695	A-B
NT vs. A97L NY TCR	0.6	-26.49 to 27.69	No	ns	0.9999	A-C
NT vs. Melan-A TCR	1.467	-25.63 to 28.56	No	ns	0.998	A-D
WT NY TCR vs. A97L NY TCR	-3.133	-30.23 to 23.96	No	ns	0.9814	B-C
WT NY TCR vs. Melan-A TCR	-2.267	-29.36 to 24.83	No	ns	0.9927	B-D
A97L NY TCR vs. Melan-A TCR	0.8667	-26.23 to 27.96	No	ns	0.9996	C-D
Test details	Mean 1	Mean 2	Mean Diff.	SE of diff.	n1	n2	q	DF
NT vs. WT NY TCR	37.7	33.97	3.733	8.46	3	3	0.6241	8
NT vs. A97L NY TCR	37.7	37.1	0.6	8.46	3	3	0.1003	8
NT vs. Melan-A TCR	37.7	36.23	1.467	8.46	3	3	0.2452	8
WT NY TCR vs. A97L NY TCR	33.97	37.1	-3.133	8.46	3	3	0.5238	8
WT NY TCR vs. Melan-A TCR	33.97	36.23	-2.267	8.46	3	3	0.3789	8
A97L NY TCR vs. Melan-A TCR	37.1	36.23	0.8667	8.46	3	3	0.1449	8
ANOVA results
Table Analyzed	CD4 CM
Data sets analyzed	A-D
ANOVA summary
F	0.9324
P value	0.4685
P value summary	ns
Significant diff. among means (P < 0.05)?	No
R squared	0.2591
Brown-Forsythe test
F (DFn, DFd)	1.448 (3, 8)
P value	0.2995
P value summary	ns
Are SDs significantly different (P < 0.05)?	No
Bartlett's test
Bartlett's statistic (corrected)
P value
P value summary
Are SDs significantly different (P < 0.05)?
ANOVA table	SS	DF	MS	F (DFn, DFd)	P value
Treatment (between columns)	6.002	3	2.001	F (3, 8) = 0.9324	P=0.4685
Residual (within columns)	17.17	8	2.146
Total	23.17	11
Data summary
Number of treatments (columns)	4
Number of values (total)	12
Multiple Comparisons
Number of families	1
Number of comparisons per family	6
Alpha	0.05
Tukey's multiple comparisons test	Mean Diff.	95.00% CI of diff.	Below threshold?	Summary	Adjusted P Value
NT vs. WT NY TCR	0.2	-3.630 to 4.030	No	ns	0.9982	A-B
NT vs. A97L NY TCR	-1.1	-4.930 to 2.730	No	ns	0.7955	A-C
NT vs. Melan-A TCR	-1.467	-5.297 to 2.364	No	ns	0.6289	A-D
WT NY TCR vs. A97L NY TCR	-1.3	-5.130 to 2.530	No	ns	0.7067	B-C
WT NY TCR vs. Melan-A TCR	-1.667	-5.497 to 2.164	No	ns	0.5364	B-D
A97L NY TCR vs. Melan-A TCR	-0.3667	-4.197 to 3.464	No	ns	0.9892	C-D
Test details	Mean 1	Mean 2	Mean Diff.	SE of diff.	n1	n2	q	DF
NT vs. WT NY TCR	12.07	11.87	0.2	1.196	3	3	0.2365	8
NT vs. A97L NY TCR	12.07	13.17	-1.1	1.196	3	3	1.301	8
NT vs. Melan-A TCR	12.07	13.53	-1.467	1.196	3	3	1.734	8
WT NY TCR vs. A97L NY TCR	11.87	13.17	-1.3	1.196	3	3	1.537	8
WT NY TCR vs. Melan-A TCR	11.87	13.53	-1.667	1.196	3	3	1.971	8
A97L NY TCR vs. Melan-A TCR	13.17	13.53	-0.3667	1.196	3	3	0.4335	8
ANOVA results
Table Analyzed	CD4 EM
Data sets analyzed	A-D
ANOVA summary
F	0.04215
P value	0.9876
P value summary	ns
Significant diff. among means (P < 0.05)?	No
R squared	0.01556
Brown-Forsythe test
F (DFn, DFd)	0.07588 (3, 8)
P value	0.9713
P value summary	ns
Are SDs significantly different (P < 0.05)?	No
Bartlett's test
Bartlett's statistic (corrected)
P value
P value summary
Are SDs significantly different (P < 0.05)?
ANOVA table	SS	DF	MS	F (DFn, DFd)	P value
Treatment (between columns)	14.7	3	4.899	F (3, 8) = 0.04215	P=0.9876
Residual (within columns)	929.8	8	116.2
Total	944.5	11
Data summary
Number of treatments (columns)	4
Number of values (total)	12
Multiple Comparisons
Number of families	1
Number of comparisons per family	6
Alpha	0.05
Tukey's multiple comparisons test	Mean Diff.	95.00% CI of diff.	Below threshold?	Summary	Adjusted P Value
NT vs. WT NY TCR	-2.933	-31.12 to 25.26	No	ns	0.9863	A-B
NT vs. A97L NY TCR	-0.6333	-28.82 to 27.56	No	ns	0.9999	A-C
NT vs. Melan-A TCR	-0.7667	-28.96 to 27.42	No	ns	0.9997	A-D
WT NY TCR vs. A97L NY TCR	2.3	-25.89 to 30.49	No	ns	0.9933	B-C
WT NY TCR vs. Melan-A TCR	2.167	-26.02 to 30.36	No	ns	0.9943	B-D
A97L NY TCR vs. Melan-A TCR	-0.1333	-28.32 to 28.06	No	ns	>0.9999	C-D
Test details	Mean 1	Mean 2	Mean Diff.	SE of diff.	n1	n2	q	DF
NT vs. WT NY TCR	19.43	22.37	-2.933	8.803	3	3	0.4713	8
NT vs. A97L NY TCR	19.43	20.07	-0.6333	8.803	3	3	0.1018	8
NT vs. Melan-A TCR	19.43	20.2	-0.7667	8.803	3	3	0.1232	8
WT NY TCR vs. A97L NY TCR	22.37	20.07	2.3	8.803	3	3	0.3695	8
WT NY TCR vs. Melan-A TCR	22.37	20.2	2.167	8.803	3	3	0.3481	8
A97L NY TCR vs. Melan-A TCR	20.07	20.2	-0.1333	8.803	3	3	0.02142	8
ANOVA results
Table Analyzed	CD4 E
Data sets analyzed	A-D
ANOVA summary
F	0.08971
P value	0.9637
P value summary	ns
Significant diff. among means (P < 0.05)?	No
R squared	0.03255
Brown-Forsythe test
F (DFn, DFd)	0.1612 (3, 8)
P value	0.9195
P value summary	ns
Are SDs significantly different (P < 0.05)?	No
Bartlett's test
Bartlett's statistic (corrected)
P value
P value summary
Are SDs significantly different (P < 0.05)?
ANOVA table	SS	DF	MS	F (DFn, DFd)	P value
Treatment (between columns)	7.7	3	2.567	F (3, 8) = 0.08971	P=0.9637
Residual (within columns)	228.9	8	28.61
Total	236.6	11
Data summary
Number of treatments (columns)	4
Number of values (total)	12
Multiple Comparisons
Number of families	1
Number of comparisons per family	6
Alpha	0.05
Tukey's multiple comparisons test	Mean Diff.	95.00% CI of diff.	Below threshold?	Summary	Adjusted P Value
NT vs. WT NY TCR	-0.9667	-14.95 to 13.02	No	ns	0.9959	A-B
NT vs. A97L NY TCR	1.1	-12.89 to 15.09	No	ns	0.9939	A-C
NT vs. Melan-A TCR	0.8	-13.19 to 14.79	No	ns	0.9976	A-D
WT NY TCR vs. A97L NY TCR	2.067	-11.92 to 16.05	No	ns	0.9629	B-C
WT NY TCR vs. Melan-A TCR	1.767	-12.22 to 15.75	No	ns	0.9761	B-D
A97L NY TCR vs. Melan-A TCR	-0.3	-14.29 to 13.69	No	ns	0.9999	C-D
Test details	Mean 1	Mean 2	Mean Diff.	SE of diff.	n1	n2	q	DF
NT vs. WT NY TCR	30.8	31.77	-0.9667	4.367	3	3	0.313	8
NT vs. A97L NY TCR	30.8	29.7	1.1	4.367	3	3	0.3562	8
NT vs. Melan-A TCR	30.8	30	0.8	4.367	3	3	0.2591	8
WT NY TCR vs. A97L NY TCR	31.77	29.7	2.067	4.367	3	3	0.6692	8
WT NY TCR vs. Melan-A TCR	31.77	30	1.767	4.367	3	3	0.5721	8
A97L NY TCR vs. Melan-A TCR	29.7	30	-0.3	4.367	3	3	0.09714	8

## Sheet: 1F
CD69	Donor 1	Donor 2	Donor 3	Donor 4	Donor 5
NT	3.64333	2.91333	1.38333	3.34	2.27
WT NY	13.3	42.1333	6.20667	15.2667	8.23667
A97L NY	24.4333	53.1	15.4333	21.6333	22
MelanA	3.92333	2.26667	1.78	2.16667	3.53
CD137	Donor 1	Donor 2	Donor 3	Donor 4	Donor 5
NT	0.81	0.646667	0.27	1.36	2.39
WT NY	13.2667	35.6	5.33333	24.3	12.8667
A97L NY	24.0667	53.0667	15.6667	37.1333	28
MelanA	0.94	0.71	0.483333	2.23333	4.64667
LAG3	Donor 1	Donor 2	Donor 3	Donor 4	Donor 5
NT	3.59667	1.67333	1.63	3.78333	3.49333
WT NY	24.3667	46.2	6.79667	25.0667	8.13667
A97L NY	35.7	51.8333	11.2	34.3333	18.2333
MelanA	4.95	1.59667	1.36667	2.32667	3.82
PD-1	Donor 1	Donor 2	Donor 3	Donor 4	Donor 5
NT	1.1	0.59	0.386667	1.56	1.35
WT NY	3.62	12.6333	1.31333	7.17333	4.08333
A97L NY	8.15667	19.6667	3.60667	8.77667	9.04
MelanA	1.01333	0.586667	0.416667	1.22333	1.62

## Sheet: 1G
NA8
ANOVA results
Table Analyzed	NA8
Data sets analyzed	A-D
ANOVA summary
F	0.5946
P value	0.636
P value summary	ns
Significant diff. among means (P < 0.05)?	No
R squared	0.1823
Brown-Forsythe test
F (DFn, DFd)	0.3306 (3, 8)
P value	0.8037
P value summary	ns
Are SDs significantly different (P < 0.05)?	No
Bartlett's test
Bartlett's statistic (corrected)
P value
P value summary
Are SDs significantly different (P < 0.05)?
ANOVA table	SS	DF	MS	F (DFn, DFd)	P value
Treatment (between columns)	37033	3	12344	F (3, 8) = 0.5946	P=0.6360
Residual (within columns)	166085	8	20761
Total	203119	11
Data summary
Number of treatments (columns)	4
Number of values (total)	12
Multiple Comparisons
Number of families	1
Number of comparisons per family	6
Alpha	0.05
Tukey's multiple comparisons test	Mean Diff.	95.00% CI of diff.	Below threshold?	Summary	Adjusted P Value
NT vs. WT NY	-22.79	-399.5 to 353.9	No	ns	0.9972	A-B
NT vs. A97L NY	30.25	-346.5 to 407.0	No	ns	0.9936	A-C
NT vs. MelanA	-118.2	-495.0 to 258.5	No	ns	0.7512	A-D
WT NY vs. A97L NY	53.04	-323.7 to 429.8	No	ns	0.9676	B-C
WT NY vs. MelanA	-95.43	-472.2 to 281.3	No	ns	0.8476	B-D
A97L NY vs. MelanA	-148.5	-525.2 to 228.3	No	ns	0.6089	C-D
Test details	Mean 1	Mean 2	Mean Diff.	SE of diff.	n1	n2	q	DF
NT vs. WT NY	118.2	141	-22.79	117.6	3	3	0.274	8
NT vs. A97L NY	118.2	87.91	30.25	117.6	3	3	0.3636	8
NT vs. MelanA	118.2	236.4	-118.2	117.6	3	3	1.421	8
WT NY vs. A97L NY	141	87.91	53.04	117.6	3	3	0.6376	8
WT NY vs. MelanA	141	236.4	-95.43	117.6	3	3	1.147	8
A97L NY vs. MelanA	87.91	236.4	-148.5	117.6	3	3	1.785	8
A375
ANOVA results
Table Analyzed	A375
Data sets analyzed	A-D
ANOVA summary
F	98.8
P value	<0.0001
P value summary	****
Significant diff. among means (P < 0.05)?	Yes
R squared	0.9737
Brown-Forsythe test
F (DFn, DFd)	1.701 (3, 8)
P value	0.2435
P value summary	ns
Are SDs significantly different (P < 0.05)?	No
Bartlett's test
Bartlett's statistic (corrected)
P value
P value summary
Are SDs significantly different (P < 0.05)?
ANOVA table	SS	DF	MS	F (DFn, DFd)	P value
Treatment (between columns)	88557126	3	29519042	F (3, 8) = 98.80	P<0.0001
Residual (within columns)	2390305	8	298788
Total	90947431	11
Data summary
Number of treatments (columns)	4
Number of values (total)	12
Multiple Comparisons
Number of families	1
Number of comparisons per family	6
Alpha	0.05
Tukey's multiple comparisons test	Mean Diff.	95.00% CI of diff.	Below threshold?	Summary	Adjusted P Value
NT vs. WT NY	-1514	-2944 to -85.05	Yes	*	0.0383	A-B
NT vs. A97L NY	-6624	-8053 to -5194	Yes	****	<0.0001	A-C
NT vs. MelanA	-22.24	-1451 to 1407	No	ns	>0.9999	A-D
WT NY vs. A97L NY	-5109	-6539 to -3680	Yes	****	<0.0001	B-C
WT NY vs. MelanA	1492	62.81 to 2921	Yes	*	0.041	B-D
A97L NY vs. MelanA	6601	5172 to 8031	Yes	****	<0.0001	C-D
Test details	Mean 1	Mean 2	Mean Diff.	SE of diff.	n1	n2	q	DF
NT vs. WT NY	126.5	1641	-1514	446.3	3	3	4.798	8
NT vs. A97L NY	126.5	6750	-6624	446.3	3	3	20.99	8
NT vs. MelanA	126.5	148.7	-22.24	446.3	3	3	0.07048	8
WT NY vs. A97L NY	1641	6750	-5109	446.3	3	3	16.19	8
WT NY vs. MelanA	1641	148.7	1492	446.3	3	3	4.728	8
A97L NY vs. MelanA	6750	148.7	6601	446.3	3	3	20.92	8

## Sheet: 1H
NA8
ANOVA results
Table Analyzed	Dead Corrected
Data sets analyzed	A-D
ANOVA summary
F	0.06795
P value	0.9759
P value summary	ns
Significant diff. among means (P < 0.05)?	No
R squared	0.0167
Brown-Forsythe test
F (DFn, DFd)	0.2869 (3, 12)
P value	0.8339
P value summary	ns
Are SDs significantly different (P < 0.05)?	No
Bartlett's test
Bartlett's statistic (corrected)	0.1344
P value	0.9874
P value summary	ns
Are SDs significantly different (P < 0.05)?	No
ANOVA table	SS	DF	MS	F (DFn, DFd)	P value
Treatment (between columns)	4.812	3	1.604	F (3, 12) = 0.06795	P=0.9759
Residual (within columns)	283.3	12	23.61
Total	288.1	15
Data summary
Number of treatments (columns)	4
Number of values (total)	16
Multiple Comparisons
Number of families	1
Number of comparisons per family	6
Alpha	0.05
Tukey's multiple comparisons test	Mean Diff.	95.00% CI of diff.	Below threshold?	Summary	Adjusted P Value
NT vs. WT NY	0.2583	-9.941 to 10.46	No	ns	0.9998	A-B
NT vs. A97L NY	-1	-11.20 to 9.200	No	ns	0.991	A-C
NT vs. MelanA	-0.9	-11.10 to 9.300	No	ns	0.9934	A-D
WT NY vs. A97L NY	-1.258	-11.46 to 8.941	No	ns	0.9824	B-C
WT NY vs. MelanA	-1.158	-11.36 to 9.041	No	ns	0.9861	B-D
A97L NY vs. MelanA	0.1	-10.10 to 10.30	No	ns	>0.9999	C-D
Test details	Mean 1	Mean 2	Mean Diff.	SE of diff.	n1	n2	q	DF
NT vs. WT NY	4.125	3.867	0.2583	3.436	4	4	0.1063	12
NT vs. A97L NY	4.125	5.125	-1	3.436	4	4	0.4116	12
NT vs. MelanA	4.125	5.025	-0.9	3.436	4	4	0.3705	12
WT NY vs. A97L NY	3.867	5.125	-1.258	3.436	4	4	0.518	12
WT NY vs. MelanA	3.867	5.025	-1.158	3.436	4	4	0.4768	12
A97L NY vs. MelanA	5.125	5.025	0.1	3.436	4	4	0.04116	12
A375
ANOVA results
Table Analyzed	Dead Corrected
Data sets analyzed	A-D
ANOVA summary
F	84.82
P value	<0.0001
P value summary	****
Significant diff. among means (P < 0.05)?	Yes
R squared	0.955
Brown-Forsythe test
F (DFn, DFd)	1.777 (3, 12)
P value	0.2051
P value summary	ns
Are SDs significantly different (P < 0.05)?	No
Bartlett's test
Bartlett's statistic (corrected)	2.1
P value	0.5519
P value summary	ns
Are SDs significantly different (P < 0.05)?	No
ANOVA table	SS	DF	MS	F (DFn, DFd)	P value
Treatment (between columns)	4296	3	1432	F (3, 12) = 84.82	P<0.0001
Residual (within columns)	202.6	12	16.88
Total	4498	15
Data summary
Number of treatments (columns)	4
Number of values (total)	16
Multiple Comparisons
Number of families	1
Number of comparisons per family	6
Alpha	0.05
Tukey's multiple comparisons test	Mean Diff.	95.00% CI of diff.	Below threshold?	Summary	Adjusted P Value
NT vs. WT NY	-27.36	-35.98 to -18.73	Yes	****	<0.0001	A-B
NT vs. A97L NY	-37.45	-46.08 to -28.82	Yes	****	<0.0001	A-C
NT vs. MelanA	-0.85	-9.475 to 7.775	No	ns	0.9908	A-D
WT NY vs. A97L NY	-10.09	-18.72 to -1.466	Yes	*	0.0207	B-C
WT NY vs. MelanA	26.51	17.88 to 35.13	Yes	****	<0.0001	B-D
A97L NY vs. MelanA	36.6	27.97 to 45.23	Yes	****	<0.0001	C-D
Test details	Mean 1	Mean 2	Mean Diff.	SE of diff.	n1	n2	q	DF
NT vs. WT NY	10.41	37.77	-27.36	2.905	4	4	13.32	12
NT vs. A97L NY	10.41	47.86	-37.45	2.905	4	4	18.23	12
NT vs. MelanA	10.41	11.26	-0.85	2.905	4	4	0.4138	12
WT NY vs. A97L NY	37.77	47.86	-10.09	2.905	4	4	4.912	12
WT NY vs. MelanA	37.77	11.26	26.51	2.905	4	4	12.9	12
A97L NY vs. MelanA	47.86	11.26	36.6	2.905	4	4	17.82	12

## Sheet: 1I
NA8
Time (Hours)	NT			WT NY TCR			A97L NY TCR			Melan-A TCR
0	97142.9	98349.3	104176	96934.5	98857.9	89951.8	95642.3	95690.2	91035.7	97609	99780.1	91090.5
2	107199	108333	111347	104480	107951	96001.8	102688	101318	99194.1	106340	109613	100398
4	105914	106786	112179	102885	107216	94412.2	100983	99739.6	97399.8	105400	108443	99693.4
6	106028	105905	112661	101993	106335	94841.6	102482	98066.1	95655.6	105501	108193	99516.7
8	108812	108924	117026	104522	108533	98508.8	103435	101381	97924.2	107279	111301	101541
10	115394	115056	125135	107850	112171	101738	106629	106010	103586	112069	116420	105413
12	122079	120325	132800	113198	118862	107216	110620	108859	108740	117950	123054	112128
14	130984	128189	141778	121354	125154	114468	116605	115456	115231	123806	130241	120188
16	140099	136558	150140	129227	132140	121648	123530	122339	120554	131256	137578	126800
18	149263	147315	162215	138963	141423	129659	130856	131532	127587	140398	146796	135192
20	159900	157285	174520	146913	149664	140448	138157	139320	136619	148610	157378	145196
22	172802	167715	185738	154921	160950	150918	148710	147884	144423	157171	167360	155727
24	180648	178869	196696	164191	171508	159851	157326	157186	153294	167672	176700	164796
26	192896	191943	206840	174626	184854	169064	166270	168094	161653	177620	188392	176432
28	203289	204987	219431	186112	195905	179295	175019	178195	171772	189091	198437	186941
30	215881	217769	235514	195575	209259	191177	185024	189034	181780	198552	211371	196783
32	228662	232026	250497	208535	222249	203122	195882	200589	194417	211083	223421	207217
34	243596	246156	269184	223421	236950	219254	208907	215062	206623	224191	239798	219078
36	261041	262595	285311	237059	253272	236160	223752	230375	223508	238372	253988	236918
38	275366	281529	306370	252573	268716	251489	236277	247201	237329	254432	271194	253008
40	294336	299925	324208	270707	287332	269023	254989	265616	257491	271458	292571	271720
42	343399	349197	351226	311642	331822	315669	295827	310306	297063	316031	339093	312270
44	345266	351701	360400	314528	333372	319379	298645	310000	303490	314703	340056	313522
46	358309	364302	372998	324470	344288	331872	308281	319434	314904	328306	349251	323685
48	370222	377589	387887	340538	359118	342090	323343	331236	329929	340485	361048	336988
50	384809	391229	403775	353115	372733	357073	338977	348323	344915	356031	373243	351985
52	398622	405526	416472	369500	387352	373523	352351	363147	359237	370116	387795	365692
54	411293	416635	426829	381622	399617	387886	362633	374769	373477	381216	399681	379011
56	414810	426108	436294	391074	405903	399707	374352	388154	386684	388535	404083	389827
58	425644	433984	441066	400708	406490	406808	386882	397988	398834	395783	412328	399673
60	431891	440195	440508	407075	404708	419127	395367	405882	407838	400215	421348	409452
62	433896	444822	440144	417442	404263	426786	400484	415568	416072	405899	425635	417793
64	438842	449218	440963	423272	401343	433773	402701	423057	424634	411282	430107	425014
66	447686	458969	440248	428971	404392	440866	403729	434375	435502	414969	437896	435679
68	446556	458357	437983	427421	400844	447445	401410	437778	438627	417951	444292	438971
70	447774	456449	436582	425520	398942	450310	399364	441604	445438	420414	443266	443768
72	445077	454341	435852	422692	394955	449476	396078	443400	445652	422274	441490	446095
74	442412	453698	432957	420205	395669	449502	393983	444601	450642	423659	440972	445509
76	442584	445273	431699	417017	395285	446986	391925	446036	451298	420613	438143	442455
78	437729	444152	429608	414058	390927	445475	388108	446621	446256	421612	434790	440891
80	432404	435572	427918	408354	387766	437383	384088	438012	441327	410583	428324	434631
82	424648	427921	426960	407382	385838	429840	381035	434861	440700	408974	425382	433878
84	419592	423975	424184	403871	385608	423807	379075	428520	438313	401274	419329	431300
86	412748	418264	423522	405204	382764	421137	377418	428268	430576	401758	411749	427368
88	411976	417152	422268	404270	383653	417540	376607	425151	434543	400104	406287	425535
90	413009	412334	421548	407648	384746	417298	379707	428888	436639	399522	400576	424028
92	403074	408843	421825	405083	384505	411409	377374	424590	438313	400964	396487	422806
94	396611	405651	419674	402953	383651	404432	375647	428646	435188	397644	396146	425266
A375
Time (Hours)	NT			WT NY TCR			A97L NY TCR			Melan-A TCR
0	48132	45555.2	43579.4	47143.4	43999.6	40805.6	41161.5	43282.2	36315	47724.5	37445	39300.5
2	52108.8	49205.3	47969.2	49027.5	44671.4	41487.1	42262.4	44167.1	36894.5	51406	41049.9	43014.6
4	57027.6	53169.4	52397.4	49749.5	46414.8	41844.4	42444.8	44665.4	36099.5	56209.9	44964.9	46706.9
6	61052.2	57438.5	56832.5	50990.9	47975.3	42431.8	42011.8	45034.3	35118.9	61284.3	48436.1	51320.9
8	65599.1	62577.3	61326.1	52009.4	48626.8	43667.8	42107.6	44946.8	34738.5	66729.5	52396.4	55854.2
10	70177.9	66789.9	66086.6	54382.4	49614.5	45643.1	41912.3	45232.8	34365.3	71901.2	56663	60321.2
12	75579.2	71999.5	70726	56097.7	51287.2	46598.5	41452.8	44233.1	33771.1	76709.3	59193.6	64243.4
14	81400.2	77848.6	76407.5	57103.7	53402.8	46565.8	39441.4	44870.7	33423.6	83069.9	64565.6	69656.9
16	88644.2	84307.9	83478.2	60000.8	55330	47832.1	38727.4	44099.4	31176	90447.4	70989.1	76150.5
18	96733.7	92929.8	90565.8	61563.1	57995.8	47795.4	37550.4	44042	28369.2	99611.3	76753.9	83616.3
20	107268	101625	100801	63879.8	60479	50357.2	37091.3	43307.3	25224.7	107195	84083.5	91629
22	116839	111781	110422	65865.3	63796	52395.7	34959.8	41035	23503.7	119162	92763.5	100677
24	128140	121680	119950	69206.3	66994.7	54291.2	33923.5	37400.2	22148.9	129738	101416	109896
26	140997	134671	131168	75108.3	72259.4	57296.5	32131.2	37599.5	22209.9	145109	110179	121108
28	154471	146290	142112	78103.1	75685.8	58980.2	30170	35639.6	20359.7	157873	119911	132890
30	165927	160374	155724	82074.7	80156	61179.2	27846.7	34834.9	19175.3	170343	130617	143280
32	181832	175162	169177	86376.4	83936.5	62896.6	25589.5	33132	17636.8	185058	143311	154907
34	196715	189117	184339	91387.5	89830	64947.8	24115.4	32561.6	16278.9	199899	156676	170190
36	213590	204323	202784	95642.6	94670.8	67508.8	23413.2	31145.1	15669.8	215459	171494	184282
38	230951	221021	216692	102186	101037	71808.9	21867	30157.8	14694.9	231356	185403	200686
40	247831	240732	234605	109406	108230	76241.4	22678.4	29067.2	15165.7	249419	199437	215250
42	272325	270697	264567	119662	120597	85298.4	23662.9	32063.6	15848.8	279713	226918	243579
44	281524	280207	269502	123068	122978	86958.4	21934.8	31166.8	14115.6	286618	233403	249550
46	300157	293474	284073	130286	129576	90423.4	21218.4	28539	12853.9	300993	247271	261862
48	319810	313677	302719	140567	139819	97036.1	19920.4	27608.5	11978.7	316453	263597	277972
50	338982	330612	322212	150842	149361	102816	19048.1	27885.6	11603.7	336322	281341	295366
52	357366	350055	337258	162207	159445	112556	17734	27906.1	11131.5	354576	299099	313007
54	373244	364778	353628	172724	170357	119043	17266.1	27085.1	10689	369416	314183	326401
56	389469	378790	367783	184812	180271	126988	16935.9	27485	10813.2	382572	328923	340190
58	401353	395004	381910	197498	196121	138298	15264.5	27208.9	10363.3	398374	343499	353515
60	414828	408118	395102	211509	207014	147528	15209.9	26816.3	10192.9	410622	356055	368892
62	427615	418797	408233	226480	221653	159972	14051.8	27051.9	9872.74	426020	369830	382439
64	437368	433561	418108	242421	235475	173221	13690.5	26702.5	9679.38	435757	383858	396676
66	447374	443772	428559	256670	249996	185865	13864	27900.1	9720.66	448693	396128	409040
68	455873	448481	436523	273365	262114	198859	13649.7	27586.9	9830.04	456746	404544	418655
70	461378	454924	445315	287870	274898	210527	13334.4	28071.2	9961.32	462237	412784	429829
72	465526	461501	450265	300218	285547	221481	13168.4	28269.7	9772.41	467190	418933	434795
74	472222	467142	457685	313138	295017	232756	12707.4	28981	9829.08	471162	426442	444002
76	476057	470132	460515	326826	304564	245166	12873.2	29264.4	9660.49	474776	431962	447921
78	479806	471662	463551	334644	312790	251983	12678.8	29894.1	9569.21	476667	438683	451493
80	481838	473325	465923	339867	316679	258979	12623.4	30627.1	9757.33	478900	440132	454899
82	483855	476393	468576	346534	321081	265242	12213.5	31200.6	9584.61	480915	443848	455164
84	485497	476476	471468	351359	323099	269790	12092.7	32498.4	9452.22	482803	446240	461290
86	483902	477868	473832	354048	323796	272569	11721.2	33040.5	9474.76	486845	448797	463483
88	486940	480991	475548	356119	323951	274532	11742.5	34730.4	9645.25	490428	451660	467988
90	488603	483053	478149	358478	323505	276948	11537.1	35209.2	9809.24	489627	454318	469359
92	486526	485609	481871	358392	324270	275202	11419.6	36554.9	9990.53	489063	458274	473246
94	489892	483967	484238	357530	323294	274852	11244.2	38083	10199.6	487934	460475	474938

## Sheet: 2B
Tumor growth
2way ANOVA results
Table Analyzed	Tumor growth
Two-way RM ANOVA	Matching: Stacked
Assume sphericity?	No
Alpha	0.05
Source of Variation	% of total variation	P value	P value summary	Significant?	Geisser-Greenhouse's epsilon
Time x Column Factor	19.19	<0.0001	****	Yes
Time	53.91	<0.0001	****	Yes	0.2251
Column Factor	20.58	<0.0001	****	Yes
Subject	2.386	<0.0001	****	Yes
ANOVA table	SS	DF	MS	F (DFn, DFd)	P value
Time x Column Factor	5425145	27	200931	F (27, 180) = 32.50	P<0.0001
Time	15235972	9	1692886	F (2.026, 40.52) = 273.9	P<0.0001
Column Factor	5816321	3	1938774	F (3, 20) = 57.50	P<0.0001
Subject	674350	20	33718	F (20, 180) = 5.455	P<0.0001
Residual	1112687	180	6182
Data summary
Number of columns (Column Factor)	4
Number of rows (Time)	10
Number of subjects (Subject)	24
Number of missing values	0
Multiple Comparisons
Within each row, compare columns (simple effects within rows)
Number of families	10
Number of comparisons per family	6
Alpha	0.05
Tukey's multiple comparisons test	Mean Diff.	95.00% CI of diff.	Below threshold?	Summary	Adjusted P Value
0
NT vs. WT NY TCR	0
NT vs. A97L NY TCR	0
NT vs. Melan-A TCR	0
WT NY TCR vs. A97L NY TCR	0
WT NY TCR vs. Melan-A TCR	0
A97L NY TCR vs. Melan-A TCR	0
6
NT vs. WT NY TCR	0.337	-11.12 to 11.80	No	ns	0.9997
NT vs. A97L NY TCR	1.303	-11.48 to 14.09	No	ns	0.9888
NT vs. Melan-A TCR	0.0645	-12.34 to 12.47	No	ns	>0.9999
WT NY TCR vs. A97L NY TCR	0.9658	-9.967 to 11.90	No	ns	0.9921
WT NY TCR vs. Melan-A TCR	-0.2725	-10.63 to 10.08	No	ns	0.9998
A97L NY TCR vs. Melan-A TCR	-1.238	-13.22 to 10.75	No	ns	0.9884
9
NT vs. WT NY TCR	0.04708	-27.26 to 27.35	No	ns	>0.9999
NT vs. A97L NY TCR	-2.496	-21.68 to 16.69	No	ns	0.9737
NT vs. Melan-A TCR	-5.486	-27.58 to 16.61	No	ns	0.8705
WT NY TCR vs. A97L NY TCR	-2.543	-28.23 to 23.14	No	ns	0.9862
WT NY TCR vs. Melan-A TCR	-5.533	-32.59 to 21.52	No	ns	0.9169
A97L NY TCR vs. Melan-A TCR	-2.99	-21.51 to 15.53	No	ns	0.9528
13
NT vs. WT NY TCR	58.86	4.598 to 113.1	Yes	*	0.0332
NT vs. A97L NY TCR	141.4	100.0 to 182.8	Yes	****	<0.0001
NT vs. Melan-A TCR	-11.79	-69.99 to 46.40	No	ns	0.9206
WT NY TCR vs. A97L NY TCR	82.53	33.48 to 131.6	Yes	**	0.0049
WT NY TCR vs. Melan-A TCR	-70.65	-132.3 to -8.998	Yes	*	0.0246
A97L NY TCR vs. Melan-A TCR	-153.2	-207.6 to -98.74	Yes	***	0.0004
15
NT vs. WT NY TCR	108.8	-39.95 to 257.6	No	ns	0.1728
NT vs. A97L NY TCR	276.3	132.6 to 420.0	Yes	**	0.0032
NT vs. Melan-A TCR	22.75	-119.5 to 165.0	No	ns	0.9384
WT NY TCR vs. A97L NY TCR	167.5	67.21 to 267.7	Yes	**	0.006
WT NY TCR vs. Melan-A TCR	-86.07	-185.0 to 12.87	No	ns	0.0855
A97L NY TCR vs. Melan-A TCR	-253.5	-288.3 to -218.7	Yes	****	<0.0001
17
NT vs. WT NY TCR	53.13	-88.67 to 194.9	No	ns	0.6288
NT vs. A97L NY TCR	319.3	250.5 to 388.1	Yes	****	<0.0001
NT vs. Melan-A TCR	-28.95	-166.8 to 108.9	No	ns	0.8992
WT NY TCR vs. A97L NY TCR	266.2	123.3 to 409.1	Yes	**	0.0036
WT NY TCR vs. Melan-A TCR	-82.08	-247.8 to 83.66	No	ns	0.4644
A97L NY TCR vs. Melan-A TCR	-348.2	-486.9 to -209.6	Yes	***	0.0009
20
NT vs. WT NY TCR	111.5	-26.52 to 249.5	No	ns	0.1129
NT vs. A97L NY TCR	453	397.1 to 508.9	Yes	****	<0.0001
NT vs. Melan-A TCR	-10.55	-182.7 to 161.6	No	ns	0.9963
WT NY TCR vs. A97L NY TCR	341.5	202.2 to 480.8	Yes	***	0.0009
WT NY TCR vs. Melan-A TCR	-122	-309.5 to 65.44	No	ns	0.2502
A97L NY TCR vs. Melan-A TCR	-463.5	-637.6 to -289.5	Yes	***	0.0006
22
NT vs. WT NY TCR	71.52	-139.1 to 282.2	No	ns	0.7298
NT vs. A97L NY TCR	550.1	385.8 to 714.5	Yes	***	0.0002
NT vs. Melan-A TCR	-120.2	-486.1 to 245.7	No	ns	0.7059
WT NY TCR vs. A97L NY TCR	478.6	288.7 to 668.5	Yes	***	0.0008
WT NY TCR vs. Melan-A TCR	-191.7	-560.0 to 176.6	No	ns	0.3892
A97L NY TCR vs. Melan-A TCR	-670.3	-1041 to -299.9	Yes	**	0.0042
25
NT vs. WT NY TCR	251	-96.61 to 598.5	No	ns	0.1786
NT vs. A97L NY TCR	935.1	712.2 to 1158	Yes	****	<0.0001
NT vs. Melan-A TCR	21.04	-312.3 to 354.4	No	ns	0.9971
WT NY TCR vs. A97L NY TCR	684.2	345.6 to 1023	Yes	**	0.0024
WT NY TCR vs. Melan-A TCR	-229.9	-618.8 to 159.0	No	ns	0.324
A97L NY TCR vs. Melan-A TCR	-914.1	-1235 to -592.9	Yes	***	0.0005
27
NT vs. WT NY TCR	157.6	-196.8 to 512.0	No	ns	0.4822
NT vs. A97L NY TCR	1050	919.7 to 1180	Yes	****	<0.0001
NT vs. Melan-A TCR	2.095	-211.0 to 215.2	No	ns	>0.9999
WT NY TCR vs. A97L NY TCR	892.5	534.4 to 1251	Yes	***	0.0008
WT NY TCR vs. Melan-A TCR	-155.5	-517.1 to 206.1	No	ns	0.5461
A97L NY TCR vs. Melan-A TCR	-1048	-1255 to -840.7	Yes	****	<0.0001
Test details	Mean 1	Mean 2	Mean Diff.	SE of diff.	N1	N2	q	DF
0
NT vs. WT NY TCR	0	0	0	0	6	6
NT vs. A97L NY TCR	0	0	0	0	6	6
NT vs. Melan-A TCR	0	0	0	0	6	6
WT NY TCR vs. A97L NY TCR	0	0	0	0	6	6
WT NY TCR vs. Melan-A TCR	0	0	0	0	6	6
A97L NY TCR vs. Melan-A TCR	0	0	0	0	6	6
6
NT vs. WT NY TCR	31.39	31.06	0.337	3.643	6	6	0.1308	8.671
NT vs. A97L NY TCR	31.39	30.09	1.303	4.176	6	6	0.4412	9.965
NT vs. Melan-A TCR	31.39	31.33	0.0645	4.043	6	6	0.02256	9.834
WT NY TCR vs. A97L NY TCR	31.06	30.09	0.9658	3.499	6	6	0.3903	8.962
WT NY TCR vs. Melan-A TCR	31.06	31.33	-0.2725	3.339	6	6	0.1154	9.295
A97L NY TCR vs. Melan-A TCR	30.09	31.33	-1.238	3.913	6	6	0.4475	9.949
9
NT vs. WT NY TCR	44.48	44.43	0.04708	8.783	6	6	0.007581	9.186
NT vs. A97L NY TCR	44.48	46.97	-2.496	5.963	6	6	0.592	7.846
NT vs. Melan-A TCR	44.48	49.96	-5.486	7.22	6	6	1.074	9.985
WT NY TCR vs. A97L NY TCR	44.43	46.97	-2.543	7.65	6	6	0.4701	6.643
WT NY TCR vs. Melan-A TCR	44.43	49.96	-5.533	8.666	6	6	0.9029	9.001
A97L NY TCR vs. Melan-A TCR	46.97	49.96	-2.99	5.788	6	6	0.7305	8.033
13
NT vs. WT NY TCR	158.3	99.43	58.86	17.65	6	6	4.717	9.731
NT vs. A97L NY TCR	158.3	16.9	141.4	11.98	6	6	16.69	6.046
NT vs. Melan-A TCR	158.3	170.1	-11.79	18.78	6	6	0.8879	9.348
WT NY TCR vs. A97L NY TCR	99.43	16.9	82.53	13.98	6	6	8.351	5.752
WT NY TCR vs. Melan-A TCR	99.43	170.1	-70.65	20.11	6	6	4.967	9.897
A97L NY TCR vs. Melan-A TCR	16.9	170.1	-153.2	15.39	6	6	14.08	5.614
15
NT vs. WT NY TCR	284	175.2	108.8	47.59	6	6	3.233	8.943
NT vs. A97L NY TCR	284	7.72	276.3	39.13	6	6	9.984	5.063
NT vs. Melan-A TCR	284	261.2	22.75	40.17	6	6	0.8007	5.602
WT NY TCR vs. A97L NY TCR	175.2	7.72	167.5	27.43	6	6	8.633	5.128
WT NY TCR vs. Melan-A TCR	175.2	261.2	-86.07	28.9	6	6	4.212	6.218
A97L NY TCR vs. Melan-A TCR	7.72	261.2	-253.5	10.07	6	6	35.6	6.025
17
NT vs. WT NY TCR	327.9	274.8	53.13	43.2	6	6	1.739	7.231
NT vs. A97L NY TCR	327.9	8.607	319.3	19.41	6	6	23.27	5.59
NT vs. Melan-A TCR	327.9	356.9	-28.95	42.17	6	6	0.9707	7.352
WT NY TCR vs. A97L NY TCR	274.8	8.607	266.2	39.14	6	6	9.618	5.139
WT NY TCR vs. Melan-A TCR	274.8	356.9	-82.08	54.16	6	6	2.143	9.991
A97L NY TCR vs. Melan-A TCR	8.607	356.9	-348.2	38	6	6	12.96	5.148
20
NT vs. WT NY TCR	461.7	350.3	111.5	41.02	6	6	3.844	6.596
NT vs. A97L NY TCR	461.7	8.769	453	16.71	6	6	38.34	6.735
NT vs. Melan-A TCR	461.7	472.3	-10.55	49.83	6	6	0.2995	6.043
WT NY TCR vs. A97L NY TCR	350.3	8.769	341.5	38.57	6	6	12.52	5.293
WT NY TCR vs. Melan-A TCR	350.3	472.3	-122	60.76	6	6	2.841	9.55
A97L NY TCR vs. Melan-A TCR	8.769	472.3	-463.5	47.84	6	6	13.7	5.189
22
NT vs. WT NY TCR	563	491.4	71.52	68.61	6	6	1.474	9.803
NT vs. A97L NY TCR	563	12.83	550.1	45.84	6	6	16.97	5.404
NT vs. Melan-A TCR	563	683.2	-120.2	110.2	6	6	1.543	6.919
WT NY TCR vs. A97L NY TCR	491.4	12.83	478.6	52.62	6	6	12.86	5.304
WT NY TCR vs. Melan-A TCR	491.4	683.2	-191.7	113.2	6	6	2.396	7.48
A97L NY TCR vs. Melan-A TCR	12.83	683.2	-670.3	101	6	6	9.385	5.081
25
NT vs. WT NY TCR	949.8	698.8	251	110.5	6	6	3.212	8.671
NT vs. A97L NY TCR	949.8	14.64	935.1	62.1	6	6	21.3	5.382
NT vs. Melan-A TCR	949.8	928.7	21.04	106.6	6	6	0.2791	8.929
WT NY TCR vs. A97L NY TCR	698.8	14.64	684.2	92.92	6	6	10.41	5.167
WT NY TCR vs. Melan-A TCR	698.8	928.7	-229.9	127.1	6	6	2.559	9.973
A97L NY TCR vs. Melan-A TCR	14.64	928.7	-914.1	88.27	6	6	14.64	5.186
27
NT vs. WT NY TCR	1071	912.9	157.6	104	6	6	2.142	6.324
NT vs. A97L NY TCR	1071	20.43	1050	39.25	6	6	37.84	6.902
NT vs. Melan-A TCR	1071	1068	2.095	67.32	6	6	0.04402	8.425
WT NY TCR vs. A97L NY TCR	912.9	20.43	892.5	98.96	6	6	12.75	5.266
WT NY TCR vs. Melan-A TCR	912.9	1068	-155.5	113.1	6	6	1.945	8.05
A97L NY TCR vs. Melan-A TCR	20.43	1068	-1048	59.16	6	6	25.05	5.778
Survival
Comparison of Survival Curves
Log-rank (Mantel-Cox) test
Chi square	11.61
df	1
P value	0.0007
P value summary	***
Are the survival curves sig different?	Yes
Gehan-Breslow-Wilcoxon test
Chi square	10.13
df	1
P value	0.0015
P value summary	**
Are the survival curves sig different?	Yes
Median survival
WT NY TCR	30
A97L NY TCR	Undefined
Hazard Ratio (Mantel-Haenszel)	B/C	C/B
Ratio (and its reciprocal)	23.03	0.04342
95% CI of ratio	3.791 to 139.9	0.007149 to 0.2638
Hazard Ratio (logrank)	B/C	C/B
Ratio (and its reciprocal)	12.28	0.08142
95% CI of ratio	2.536 to 59.49	0.01681 to 0.3944

## Sheet: 2C
CD8
ANOVA results
Table Analyzed	#CD8/mg
Data sets analyzed	A-D
ANOVA summary
F	38.84
P value	<0.0001
P value summary	****
Significant diff. among means (P < 0.05)?	Yes
R squared	0.8793
Brown-Forsythe test
F (DFn, DFd)	3.491 (3, 16)
P value	0.0404
P value summary	*
Are SDs significantly different (P < 0.05)?	Yes
Bartlett's test
Bartlett's statistic (corrected)	66.12
P value	<0.0001
P value summary	****
Are SDs significantly different (P < 0.05)?	Yes
ANOVA table	SS	DF	MS	F (DFn, DFd)	P value
Treatment (between columns)	73832721	3	24610907	F (3, 16) = 38.84	P<0.0001
Residual (within columns)	10139479	16	633717
Total	83972200	19
Data summary
Number of treatments (columns)	4
Number of values (total)	20
Multiple Comparisons
Number of families	1
Number of comparisons per family	6
Alpha	0.05
Tukey's multiple comparisons test	Mean Diff.	95.00% CI of diff.	Below threshold?	Summary	Adjusted P Value
NT vs. wt NY	-567.6	-2008 to 872.9	No	ns	0.6786	A-B
NT vs. A97L NY	-4594	-6034 to -3153	Yes	****	<0.0001	A-C
NT vs. MelanA	0.8037	-1440 to 1441	No	ns	>0.9999	A-D
wt NY vs. A97L NY	-4026	-5467 to -2586	Yes	****	<0.0001	B-C
wt NY vs. MelanA	568.4	-872.1 to 2009	No	ns	0.6777	B-D
A97L NY vs. MelanA	4594	3154 to 6035	Yes	****	<0.0001	C-D
Test details	Mean 1	Mean 2	Mean Diff.	SE of diff.	n1	n2	q	DF
NT vs. wt NY	18.3	585.9	-567.6	503.5	5	5	1.594	16
NT vs. A97L NY	18.3	4612	-4594	503.5	5	5	12.9	16
NT vs. MelanA	18.3	17.5	0.8037	503.5	5	5	0.002258	16
wt NY vs. A97L NY	585.9	4612	-4026	503.5	5	5	11.31	16
wt NY vs. MelanA	585.9	17.5	568.4	503.5	5	5	1.597	16
A97L NY vs. MelanA	4612	17.5	4594	503.5	5	5	12.91	16
CD4
ANOVA results
Table Analyzed	#CD4/mg
Data sets analyzed	A-D
ANOVA summary
F	49.62
P value	<0.0001
P value summary	****
Significant diff. among means (P < 0.05)?	Yes
R squared	0.903
Brown-Forsythe test
F (DFn, DFd)	5.584 (3, 16)
P value	0.0081
P value summary	**
Are SDs significantly different (P < 0.05)?	Yes
Bartlett's test
Bartlett's statistic (corrected)	35.25
P value	<0.0001
P value summary	****
Are SDs significantly different (P < 0.05)?	Yes
ANOVA table	SS	DF	MS	F (DFn, DFd)	P value
Treatment (between columns)	368153	3	122718	F (3, 16) = 49.62	P<0.0001
Residual (within columns)	39569	16	2473
Total	407722	19
Data summary
Number of treatments (columns)	4
Number of values (total)	20
Multiple Comparisons
Number of families	1
Number of comparisons per family	6
Alpha	0.05
Tukey's multiple comparisons test	Mean Diff.	95.00% CI of diff.	Below threshold?	Summary	Adjusted P Value
NT vs. wt NY	-99.75	-189.7 to -9.770	Yes	*	0.0273	A-B
NT vs. A97L NY	-331.2	-421.1 to -241.2	Yes	****	<0.0001	A-C
NT vs. MelanA	2.011	-87.97 to 92.00	No	ns	>0.9999	A-D
wt NY vs. A97L NY	-231.4	-321.4 to -141.4	Yes	****	<0.0001	B-C
wt NY vs. MelanA	101.8	11.78 to 191.7	Yes	*	0.024	B-D
A97L NY vs. MelanA	333.2	243.2 to 423.2	Yes	****	<0.0001	C-D
Test details	Mean 1	Mean 2	Mean Diff.	SE of diff.	n1	n2	q	DF
NT vs. wt NY	9.284	109	-99.75	31.45	5	5	4.485	16
NT vs. A97L NY	9.284	340.4	-331.2	31.45	5	5	14.89	16
NT vs. MelanA	9.284	7.273	2.011	31.45	5	5	0.09042	16
wt NY vs. A97L NY	109	340.4	-231.4	31.45	5	5	10.4	16
wt NY vs. MelanA	109	7.273	101.8	31.45	5	5	4.576	16
A97L NY vs. MelanA	340.4	7.273	333.2	31.45	5	5	14.98	16

## Sheet: 2D
ANOVA results
Table Analyzed	Ratio CD8:CD4 (%)
Data sets analyzed	A-D
ANOVA summary
F	56.35
P value	<0.0001
P value summary	****
Significant diff. among means (P < 0.05)?	Yes
R squared	0.9135
Brown-Forsythe test
F (DFn, DFd)	2.574 (3, 16)
P value	0.0902
P value summary	ns
Are SDs significantly different (P < 0.05)?	No
Bartlett's test
Bartlett's statistic (corrected)	22.32
P value	<0.0001
P value summary	****
Are SDs significantly different (P < 0.05)?	Yes
ANOVA table	SS	DF	MS	F (DFn, DFd)	P value
Treatment (between columns)	436.1	3	145.4	F (3, 16) = 56.35	P<0.0001
Residual (within columns)	41.28	16	2.58
Total	477.4	19
Data summary
Number of treatments (columns)	4
Number of values (total)	20
Multiple Comparisons
Number of families	1
Number of comparisons per family	6
Alpha	0.05
Tukey's multiple comparisons test	Mean Diff.	95.00% CI of diff.	Below threshold?	Summary	Adjusted P Value
NT vs. wt NY	-3.487	-6.394 to -0.5808	Yes	*	0.0162	A-B
NT vs. A97L NY	-11.65	-14.55 to -8.740	Yes	****	<0.0001	A-C
NT vs. MelanA	-0.4604	-3.367 to 2.446	No	ns	0.968	A-D
wt NY vs. A97L NY	-8.16	-11.07 to -5.253	Yes	****	<0.0001	B-C
wt NY vs. MelanA	3.027	0.1203 to 5.933	Yes	*	0.0398	B-D
A97L NY vs. MelanA	11.19	8.280 to 14.09	Yes	****	<0.0001	C-D
Test details	Mean 1	Mean 2	Mean Diff.	SE of diff.	n1	n2	q	DF
NT vs. wt NY	1.858	5.345	-3.487	1.016	5	5	4.855	16
NT vs. A97L NY	1.858	13.51	-11.65	1.016	5	5	16.21	16
NT vs. MelanA	1.858	2.319	-0.4604	1.016	5	5	0.641	16
wt NY vs. A97L NY	5.345	13.51	-8.16	1.016	5	5	11.36	16
wt NY vs. MelanA	5.345	2.319	3.027	1.016	5	5	4.214	16
A97L NY vs. MelanA	13.51	2.319	11.19	1.016	5	5	15.57	16

## Sheet: 2E
% Ki-67
ANOVA results
Table Analyzed	%Ki-67+ in CD8+
Data sets analyzed	A-D
ANOVA summary
F	9.524
P value	0.0008
P value summary	***
Significant diff. among means (P < 0.05)?	Yes
R squared	0.641
Brown-Forsythe test
F (DFn, DFd)	1.571 (3, 16)
P value	0.2353
P value summary	ns
Are SDs significantly different (P < 0.05)?	No
Bartlett's test
Bartlett's statistic (corrected)	6.777
P value	0.0793
P value summary	ns
Are SDs significantly different (P < 0.05)?	No
ANOVA table	SS	DF	MS	F (DFn, DFd)	P value
Treatment (between columns)	2351	3	783.6	F (3, 16) = 9.524	P=0.0008
Residual (within columns)	1316	16	82.28
Total	3667	19
Data summary
Number of treatments (columns)	4
Number of values (total)	20
Multiple Comparisons
Number of families	1
Number of comparisons per family	6
Alpha	0.05
Tukey's multiple comparisons test	Mean Diff.	95.00% CI of diff.	Below threshold?	Summary	Adjusted P Value
NT vs. wt NY	-11.8	-28.21 to 4.613	No	ns	0.2091	A-B
NT vs. A97L NY	-26.42	-42.83 to -10.01	Yes	**	0.0015	A-C
NT vs. MelanA	-0.1	-16.51 to 16.31	No	ns	>0.9999	A-D
wt NY vs. A97L NY	-14.62	-31.03 to 1.793	No	ns	0.0898	B-C
wt NY vs. MelanA	11.7	-4.713 to 28.11	No	ns	0.215	B-D
A97L NY vs. MelanA	26.32	9.907 to 42.73	Yes	**	0.0016	C-D
Test details	Mean 1	Mean 2	Mean Diff.	SE of diff.	n1	n2	q	DF
NT vs. wt NY	58.4	70.2	-11.8	5.737	5	5	2.909	16
NT vs. A97L NY	58.4	84.82	-26.42	5.737	5	5	6.513	16
NT vs. MelanA	58.4	58.5	-0.1	5.737	5	5	0.02465	16
wt NY vs. A97L NY	70.2	84.82	-14.62	5.737	5	5	3.604	16
wt NY vs. MelanA	70.2	58.5	11.7	5.737	5	5	2.884	16
A97L NY vs. MelanA	84.82	58.5	26.32	5.737	5	5	6.488	16
G-MFI Ki-67
ANOVA results
Table Analyzed	GMFI Ki-67 in CD8+
Data sets analyzed	A-D
ANOVA summary
F	18.86
P value	<0.0001
P value summary	****
Significant diff. among means (P < 0.05)?	Yes
R squared	0.7904
Brown-Forsythe test
F (DFn, DFd)	2.152 (3, 15)
P value	0.1363
P value summary	ns
Are SDs significantly different (P < 0.05)?	No
Bartlett's test
Bartlett's statistic (corrected)	5.247
P value	0.1546
P value summary	ns
Are SDs significantly different (P < 0.05)?	No
ANOVA table	SS	DF	MS	F (DFn, DFd)	P value
Treatment (between columns)	18354540	3	6118180	F (3, 15) = 18.86	P<0.0001
Residual (within columns)	4867111	15	324474
Total	23221651	18
Data summary
Number of treatments (columns)	4
Number of values (total)	19
Multiple Comparisons
Number of families	1
Number of comparisons per family	6
Alpha	0.05
Tukey's multiple comparisons test	Mean Diff.	95.00% CI of diff.	Below threshold?	Summary	Adjusted P Value
NT vs. wt NY	-848.8	-1950 to 252.5	No	ns	0.1623	A-B
NT vs. A97L NY	-2601	-3702 to -1499	Yes	****	<0.0001	A-C
NT vs. MelanA	-462.6	-1564 to 638.7	No	ns	0.6298	A-D
wt NY vs. A97L NY	-1752	-2790 to -713.7	Yes	**	0.0011	B-C
wt NY vs. MelanA	386.2	-652.1 to 1425	No	ns	0.7111	B-D
A97L NY vs. MelanA	2138	1100 to 3177	Yes	***	0.0001	C-D
Test details	Mean 1	Mean 2	Mean Diff.	SE of diff.	n1	n2	q	DF
NT vs. wt NY	1275	2124	-848.8	382.1	4	5	3.141	15
NT vs. A97L NY	1275	3876	-2601	382.1	4	5	9.626	15
NT vs. MelanA	1275	1738	-462.6	382.1	4	5	1.712	15
wt NY vs. A97L NY	2124	3876	-1752	360.3	5	5	6.877	15
wt NY vs. MelanA	2124	1738	386.2	360.3	5	5	1.516	15
A97L NY vs. MelanA	3876	1738	2138	360.3	5	5	8.394	15

## Sheet: 2F
ANOVA results
Table Analyzed	#F4-80hi/mg
Data sets analyzed	A-D
ANOVA summary
F	19.65
P value	<0.0001
P value summary	****
Significant diff. among means (P < 0.05)?	Yes
R squared	0.7865
Brown-Forsythe test
F (DFn, DFd)	4.069 (3, 16)
P value	0.0251
P value summary	*
Are SDs significantly different (P < 0.05)?	Yes
Bartlett's test
Bartlett's statistic (corrected)	21.05
P value	0.0001
P value summary	***
Are SDs significantly different (P < 0.05)?	Yes
ANOVA table	SS	DF	MS	F (DFn, DFd)	P value
Treatment (between columns)	8057022	3	2685674	F (3, 16) = 19.65	P<0.0001
Residual (within columns)	2186520	16	136657
Total	10243542	19
Data summary
Number of treatments (columns)	4
Number of values (total)	20
Multiple Comparisons
Number of families	1
Number of comparisons per family	6
Alpha	0.05
Tukey's multiple comparisons test	Mean Diff.	95.00% CI of diff.	Below threshold?	Summary	Adjusted P Value
NT vs. wt NY	-426.7	-1096 to 242.2	No	ns	0.2982	A-B
NT vs. A97L NY	-1443	-2112 to -774.1	Yes	****	<0.0001	A-C
NT vs. MelanA	203.3	-465.6 to 872.2	No	ns	0.8203	A-D
wt NY vs. A97L NY	-1016	-1685 to -347.4	Yes	**	0.0025	B-C
wt NY vs. MelanA	630	-38.89 to 1299	No	ns	0.0685	B-D
A97L NY vs. MelanA	1646	977.4 to 2315	Yes	****	<0.0001	C-D
Test details	Mean 1	Mean 2	Mean Diff.	SE of diff.	n1	n2	q	DF
NT vs. wt NY	572.9	999.6	-426.7	233.8	5	5	2.581	16
NT vs. A97L NY	572.9	2016	-1443	233.8	5	5	8.728	16
NT vs. MelanA	572.9	369.5	203.3	233.8	5	5	1.23	16
wt NY vs. A97L NY	999.6	2016	-1016	233.8	5	5	6.147	16
wt NY vs. MelanA	999.6	369.5	630	233.8	5	5	3.811	16
A97L NY vs. MelanA	2016	369.5	1646	233.8	5	5	9.958	16

[truncated: 81 more sheets: 2G, 3D, 3E, 3F, 3H, 3I, 4B, 4D, 4F, 4G, 5B, 5C, 5D, 5F, 5G, 6E, 6G, 6H, 7B, 7C …]
